# Supplementary material for: Zooming Into the Microbiota of Home-Made and Industrial Kefir Produced in Greece Using Classical Microbiological and Amplicon-Based Metagenomics Analyses
Source: Front Microbiol. 2021 Jan 28;12:621069. doi: 10.3389/fmicb.2021.621069 (PMC7876260; doi:10.3389/fmicb.2021.621069)
Supplement: Supplementary Table 1 — Identification of bacterial isolates using classical microbiological analysis (A). Identification of yeasts isolates using classical microbiological analysis (B). [file Table_1.XLSX]

## Sheet: Table S1A
Table S1A. Identification of bacterial isolates using classical microbiological analysis
Product	ACA-DC strain number	Species identification by 16S rRNA gene sequencing	Rep-PCR Cluster
1G	1748	Lentilactobacillus kefiri	1
1G	1753	Lentilactobacillus kefiri	1
1G	1754	Lentilactobacillus kefiri	1
1G	1755	Lentilactobacillus kefiri	3
1D	1756	Lentilactobacillus kefiri	3
1D	1757	Lentilactobacillus kefiri	1
1D	1758	Lentilactobacillus kefiri	1
1D	1759	Lentilactobacillus kefiri	3
2	1760	Lacticaseibacillus rhamnosus	11
2	1761	Lacticaseibacillus rhamnosus	11
2	1762	Lacticaseibacillus rhamnosus	11
2	1763	Lacticaseibacillus rhamnosus	11
2	1764	Lacticaseibacillus rhamnosus	11
2	1765	Lacticaseibacillus rhamnosus	11
2	1766	Lacticaseibacillus rhamnosus	11
2	1767	Lacticaseibacillus rhamnosus	11
2	1768	Lacticaseibacillus rhamnosus	11
2	1769	Lacticaseibacillus rhamnosus	11
2	1770	Lacticaseibacillus rhamnosus	11
3	1771	Streptococcus thermophilus	14
3	1772	Streptococcus thermophilus	14
3	1773	Lacticaseibacillus rhamnosus	11
3	1774	Lactobacillus delbrueckii subsp. bulgaricus	no rep cluster
4	1775	Lactococcus lactis	27
4	1776	Streptococcus thermophilus	17
4	1777	Streptococcus thermophilus	17
4	1778	Leuconostoc mesenteroides	24
4	1779	Leuconostoc mesenteroides/pseudomesenteroides	22
4	1780	Leuconostoc mesenteroides	18
4	1781	Leuconostoc mesenteroides/pseudomesenteroides	22
4	1782	Lactococcus lactis	8
4	1783	Leuconostoc mesenteroides	18
5	1784	Streptococcus thermophilus	13
5	1785	Streptococcus thermophilus	13
5	1786	Streptococcus thermophilus	13
5	1787	Streptococcus thermophilus	15
5	1788	Lactococcus lactis	8
5	1789	Leuconostoc mesenteroides/pseudomesenteroides	4
5	1790	Leuconostoc mesenteroides/pseudomesenteroides	9
5	1791	Leuconostoc mesenteroides/pseudomesenteroides	9
6G	1792	Leuconostoc mesenteroides	26
6G	1793	Leuconostoc mesenteroides	20
6G	1794	Leuconostoc mesenteroides	18
6G	1795	Leuconostoc mesenteroides	18
6G	1796	Leuconostoc mesenteroides	18
6G	1797	Leuconostoc mesenteroides	21
6G	1798	Leuconostoc mesenteroides	21
6G	1799	Lactococcus raffinolactis	25
6G	1800	Leuconostoc mesenteroides	18
6D	1801	Leuconostoc mesenteroides	20
6D	1802	Lactococcus lactis	8
6D	1803	Leuconostoc mesenteroides	18
6D	1804	Lactococcus lactis	8
6D	1805	Lactococcus lactis	8
6D	1806	Lactococcus lactis	8
7G	1807	Leuconostoc mesenteroides	6
7G	1808	Lentilactobacillus kefiri	3
7G	1811	Lentilactobacillus kefiri	1
7G	1818	Leuconostoc mesenteroides/pseudomesenteroides	2
7G	1819	Lentilactobacillus kefiri	1
7G	1820	Staphylococcus warneri	16
7G	1821	Staphylococcus warneri	16
7D	1822	Leuconostoc mesenteroides/pseudomesenteroides	22
7D	1823	Lentilactobacillus kefiri	19
7D	1824	Enterobacter clocae/ludwigii/kobei	23
7D	1825	Lentilactobacillus kefiri	7
7D	1826	Enterobacter clocae/ludwigii/kobei	23
7D	1827	Enterobacter clocae/ludwigii/kobei	23
7D	1828	Enterobacter clocae/ludwigii/kobei	23
7D	1829	Streptococcus parauberis	5
7D	1831	Klebsiella oxytoca	12
8G	1832	Lentilactobacillus kefiri	3
8G	1833	Leuconostoc mesenteroides	6
8G	1834	Lentilactobacillus kefiri	1
8G	1835	Lentilactobacillus kefiri	1
8G	1836	Lentilactobacillus kefiri	1
8G	1837	Lentilactobacillus kefiri	1
8G	1838	Lentilactobacillus kefiri	1
8G	1839	Leuconostoc mesenteroides	20
8G	1840	Lentilactobacillus kefiri	1
8D	1841	Lentilactobacillus kefiri	10
8D	1842	Lentilactobacillus kefiri	1
8D	1843	Lentilactobacillus kefiri	3
8D	1844	Lentilactobacillus kefiri	1
8D	1845	Lentilactobacillus kefiri	1
8D	1846	Lentilactobacillus kefiri	1
8D	1847	Lentilactobacillus kefiri	1
8D	1848	Lentilactobacillus kefiri	3
8D	1850	Lentilactobacillus kefiri	1
8D	1851	Lentilactobacillus kefiri	1
8D	1852	Lentilactobacillus kefiri	3
Isolates in bold letters have been selected for taxonomic identification at the species level by 16S rRNA gene sequencing

## Sheet: Table S1B
Table S1B. Identification of yeasts isolates using classical microbiological analysis
Product	ACA-DC strain number	Species identification by sequencing the ITS DNA region	Rep-PCR Cluster
1G	5398	Kluvyeromyces marxianus	5
1G	5399	Kazachstania turicensis	1
1G	5400	Kazachstania turicensis	1
1G	5401	Kluvyeromyces marxianus	5
1G	5402	Kluvyeromyces marxianus	5
1G	5403	Kluvyeromyces marxianus	5
1G	5404	Kluvyeromyces marxianus	7
1D	5405	Kluvyeromyces marxianus	5
1D	5406	Kazachstania turicensis	1
1D	5407	Kluvyeromyces marxianus	5
1D	5408	Kluvyeromyces marxianus	5
1D	5409	Kluvyeromyces marxianus	5
1D	5410	Kluvyeromyces marxianus	5
1D	5411	Kluvyeromyces marxianus	5
1D	5412	Kluvyeromyces marxianus	5
4	5413	Pichia kudriavzevii	3
4	5414	Debaryomyces hansenii	4
4	5415	Geotrichum candidum/Galactomyces candidum	6
5	5416	Kluvyeromyces marxianus	2
5	5417	Kluvyeromyces marxianus	2
5	5418	Geotrichum candidum/Galactomyces candidum	6
6G	5419	Saccharomyces cerevisiae	8
6G	5420	Yarrowia lipolytica	10
6D	5421	Saccharomyces cerevisiae	8
6D	5422	Yarrowia lipolytica	10
7G	5423	Saccharomyces cerevisiae	8
7G	5424	Saccharomyces cerevisiae	8
7D	5425	Saccharomyces cerevisiae	9
8G	5426	Saccharomyces cerevisiae	9
8G	5427	Saccharomyces cerevisiae	8
8D	5428	Saccharomyces cerevisiae	9
8D	5429	Saccharomyces cerevisiae	9
Isolates in bold letters have been selected for taxonomic identification at the species level by sequencing the ITS DNA region
