# Supplementary material for: Zooming Into the Microbiota of Home-Made and Industrial Kefir Produced in Greece Using Classical Microbiological and Amplicon-Based Metagenomics Analyses
Source: Front Microbiol. 2021 Jan 28;12:621069. doi: 10.3389/fmicb.2021.621069 (PMC7876260; doi:10.3389/fmicb.2021.621069)
Supplement: Supplementary Table 2 — Relative abundance of bacterial phyla identified in kefir grains, homemade, and industrial drinks (A). Relative abundance of bacterial families identified in kefir grains, homemade, and industrial drinks (B). Relative abundance of bacterial genera identified in kefir grains, homemade and industrial drinks (C). [file Table_2.XLSX]

## Sheet: Table S2A
Table S2A. Relative abundance of bacterial phyla identified in kefir grains, homemade and industrial drinks
Bacteria_Phylum	Kefir grains				Homemade drinks				Industrial drinks
	1G	6G	7G	8G	1D	6D	7D	8D	2	3	4	5
acidobacteria	0	0.00845827	0	0	0	0	0	0	0	0	0	0
actinobacteria	0.0631526	0.0444059	0.0491096	0.0333794	0.037591	0.0269798	0.0202862	0.0258103	8.56747	0.0237821	0.016611	0.0243848
bacteroidetes	0.0105254	0.524413	0.0103389	0.0119212	0.875332	0.0063482	0.0110652	0.0129052	0	1.26228	0.126244	0.0199512
cyanobacteria	0	0.048635	0	0	0	0	0	0	0	0	0	0.0022168
firmicutes	99.1874	90.0975	98.1261	99.1679	92.9785	38.6193	33.1735	46.7404	90.9871	98.1212	93.1463	98.1911
fusobacteria	0	0.0570933	0.00258471	0	0.00268507	0	0	0	0	0	0	0
proteobacteria	0.738885	9.21951	1.81188	0.786801	6.10585	61.3474	66.7951	53.2209	0.445469	0.592723	6.71085	1.76236

## Sheet: Table S2B
Table S2B. Relative abundance of bacterial families identified in kefir grains, homemade and industrial drinks
Bacteria_Family	Kefir grains				Homemade drinks				Industrial drinks
	1G	6G	7G	8G	1D	6D	7D	8D	2	3	4	5
acetobacteraceae	0.00210509	0.0909264	0.00258471	0.00238424	0	0.252341	0.0036884	0	0	0	0.0016611	0.0022168
aeromonadaceae	0.00842034	0.0063437	0.00516943	0.0119212	1.35596	0.198381	0.00922101	0.0344138	0	0.00365878	0.0315609	0.0354689
bacteroidaceae	0	0.0359476	0	0	0	0	0	0	0	0	0	0
bifidobacteriaceae	0.0631526	0.0253748	0.0491096	0.0333794	0.0349059	0.0253928	0.0202862	0.0236595	8.56747	0.0237821	0.016611	0.0243848
blastocatellaceae	0	0.00845827	0	0	0	0	0	0	0	0	0	0
bradyrhizobiaceae	0	0.014802	0	0	0	0	0	0	0	0	0.0016611	0
carnobacteriaceae	0	0	0	0	0.00537014	0	0	0	0	0	0.0033222	0
caulobacteraceae	0	0.014802	0	0	0.00268507	0	0	0	0	0	0	0
comamonadaceae	0	0.0570933	0.00258471	0	0.00268507	0.00158705	0	0	0	0	0	0
coxiellaceae	0	0.048635	0	0	0	0	0	0.00215086	0.00195381	0	0	0
cryomorphaceae	0	0.0211457	0	0	0	0	0	0	0	0	0	0
cytophagaceae	0	0.00845827	0	0	0	0	0	0	0	0	0	0
enterobacteriaceae	0.307343	0.207228	0.504019	0.312336	0.555809	0.280908	64.9786	0.247349	0.175843	0.188427	4.04644	1.27023
enterococcaceae	0.0168407	0.315071	0.00775414	0.00476849	0.0214805	1.07919	0.0036884	0.00860345	0.0117229	0.00731756	0.0033222	0.011084
flavobacteriaceae	0.0105254	0.329872	0.0103389	0.00953698	0.867277	0.0063482	0.0110652	0.0129052	0	1.26228	0.112955	0.0155176
fusobacteriaceae	0	0.0570933	0.00258471	0	0.00268507	0	0	0	0	0	0	0
hyphomicrobiaceae	0	0.0063437	0	0	0	0	0	0	0	0	0	0
lactobacillaceae	97.2992	45.1016	96.3349	97.2677	91.1903	19.2033	6.60224	45.6821	16.3046	78.8925	1.38536	11.534
methylocystaceae	0	0.014802	0	0	0	0	0	0	0	0	0	0
microbacteriaceae	0	0.00845827	0	0	0	0	0	0	0	0	0	0
moraxellaceae	0.103149	7.86619	0.090465	0.0906013	2.98311	0.234883	0.0793007	31.2025	0.0644758	0.109763	1.26078	0.228331
neisseriaceae	0	0.0063437	0	0	0.0161104	0	0	0	0	0.00182939	0	0.0022168
oscillatoriales	0	0.048635	0	0	0	0	0	0	0	0	0	0.0022168
oxalobacteraceae	0	0	0	0	0.00268507	0	0	0	0	0	0.0033222	0
peptoniphilaceae	0	0.0105728	0	0	0	0	0	0	0	0	0	0
planococcaceae	0.00421017	0.00211457	0.00258471	0	0.00537014	0.00158705	0.0018442	0	0.00195381	0.00365878	0.00498331	0.733762
porphyromonadaceae	0	0.0740099	0	0	0	0	0	0	0	0	0	0
propionibacteriaceae	0	0.0105728	0	0	0.00268507	0.00158705	0	0.00215086	0	0	0	0
pseudomonadaceae	0.294712	0.723182	1.19672	0.352868	1.15458	60.3079	1.71142	15.6239	0.18952	0.27075	1.32058	0.197295
rhodobacteraceae	0	0.0401768	0	0	0	0	0.0018442	0	0	0	0	0
shewanellaceae	0.0210509	0.00422913	0.00775414	0.0166897	0.0134253	0.0111093	0.0110652	6.1106	0.0117229	0.0164645	0.0132888	0.0266016
sphingobacteriaceae	0	0.0549787	0	0.00238424	0.00805521	0	0	0	0	0	0.0132888	0.00443361
staphylococcaceae	0	0.00845827	0	0	0	0	0	0.00215086	0	0	0	0.0177344
streptococcaceae	1.86721	44.6597	1.78087	1.89547	1.75603	18.3352	26.5657	1.04747	74.6688	19.2178	91.7493	85.8945
xanthobacteraceae	0	0.0126874	0	0	0	0	0	0	0	0	0	0
xanthomonadaceae	0.00210509	0.105728	0.00258471	0	0.0187955	0.0603079	0	0	0.00195381	0.00182939	0.0315609	0

## Sheet: Table S2C
Table S2C. Relative abundance of bacterial genera identified in kefir grains, homemade and industrial drinks
Bacteria_Genus	Kefir grains				Homemade drinks				Industrial drinks
	1G	6G	7G	8G	1D	6D	7D	8D	2	3	4	5
acetobacter	0.00210509	0.0697807	0	0.00238424	0	0.252341	0.0036884	0	0	0	0.0016611	0.0022168
acidovorax	0	0.0317185	0	0	0	0	0	0	0	0	0	0
acinetobacter	0.103149	7.86408	0.0878803	0.0906013	2.8945	0.234883	0.0793007	31.2004	0.0644758	0.106105	1.26078	0.20838
aeromonas	0.00842034	0.0063437	0.00516943	0.0119212	1.35596	0.198381	0.00922101	0.0344138	0	0.00365878	0.0315609	0.0354689
afipia	0	0.0063437	0	0	0	0	0	0	0	0	0	0
bacteroides	0	0.0359476	0	0	0	0	0	0	0	0	0	0
bifidobacterium	0.0631526	0.0253748	0.0491096	0.0333794	0.0349059	0.0253928	0.0202862	0.0236595	8.56747	0.0237821	0.016611	0.0243848
blastocatella	0	0.00845827	0	0	0	0	0	0	0	0	0	0
bosea	0	0.00845827	0	0	0	0	0	0	0	0	0.0016611	0
brevundimonas	0	0.014802	0	0	0.00268507	0	0	0	0	0	0	0
carnobacterium	0	0	0	0	0.00537014	0	0	0	0	0	0.0033222	0
chishuiella	0.00210509	0	0	0	0	0	0	0.00215086	0	0	0.0730885	0
chryseobacterium	0	0.156478	0	0	0.225546	0.00158705	0.0018442	0.00645258	0	0.00731756	0.00996661	0.00886721
citrobacter	0.0399966	0.014802	0.0310166	0.0453007	0.0295358	0.0190446	3.70685	0.015056	0.0175843	0.00914695	0.307304	0.199512
compostimonas	0	0.00845827	0	0	0	0	0	0	0	0	0	0
coxiella	0	0.048635	0	0	0	0	0	0.00215086	0.00195381	0	0	0
cytophaga	0	0.00845827	0	0	0	0	0	0	0	0	0	0
devosia	0	0.0063437	0	0	0	0	0	0	0	0	0	0
empedobacter	0	0	0	0	0.0107403	0	0	0	0	0	0	0
enhydrobacter	0	0.00211457	0.00258471	0	0.0886073	0	0	0.00215086	0	0.00365878	0	0.0199512
enterobacter	0.00631526	0	0.0155083	0.00476849	0.00805521	0.0142834	1.33705	0	0	0.00731756	0.0033222	0.631789
enterococcus	0.0168407	0.315071	0.00775414	0.00476849	0.0214805	1.07126	0.0036884	0.00860345	0.0117229	0.00731756	0.0033222	0.011084
epilithonimonas	0	0	0	0	0.0349059	0	0	0	0	0	0	0.0022168
escherichia	0.0231559	0.0105728	0.0232624	0.0166897	0.0161104	0.0174575	3.93184	0.0172069	0.0117229	0.0128057	0.00664441	0.0310352
flavobacterium	0.00421017	0.0105728	0.00775414	0.00715273	0.0107403	0.00158705	0.0036884	0	0	1.22935	0.00830551	0.00443361
fluviicola	0	0.0105728	0	0	0	0	0	0	0	0	0	0
fusobacterium	0	0.0570933	0.00258471	0	0.00268507	0	0	0	0	0	0	0
haloanella	0.00421017	0.162822	0.00258471	0.00238424	0.585345	0.0031741	0.00553261	0.00430172	0	0.0256115	0.0033222	0
halospirulina	0	0.048635	0	0	0	0	0	0	0	0	0	0.0022168
janthinobacterium	0	0	0	0	0.00268507	0	0	0	0	0	0.0033222	0
klebsiella	0.0673627	0.048635	0.0775414	0.0858328	0.0939774	0.0857007	22.739	0.0688276	0.0468915	0.0585405	0.117938	0.0709377
kurthia	0.00421017	0.00211457	0.00258471	0	0.00537014	0.00158705	0.0018442	0	0.00195381	0.00365878	0.00498331	0.733762
lacticaseibacillus	0.07	0.04	0.06	0.05	0.08	0.03	0.03	0.03	14.06	0.05	0.03	0.04
lactobacillus	93.7	6.24	84.48	95.51	65.18	14.73	2.22	39.02	1.24	78.52	1.06	10.13
lactococcus	1.05465	44.1733	1.05198	1.10152	1.06329	17.9622	22.7298	0.582883	2.09253	0.675045	90.4952	19.7118
leclercia	0.0842034	0.103614	0.26881	0.0786801	0.136938	0.103158	31.4584	0.0838836	0.0527529	0.042076	0.154482	0.126358
lentilactobacillus	3.37	1.31	11.63	1.51	25.75	4.26	2.65	6.51	0.16	0.19	0.12	0.18
leuconostoc	0.159987	37.5124	0.168006	0.197892	0.182585	0.179337	1.70404	0.118297	0.844047	0.128057	0.176077	1.17934
luteimonas	0.00210509	0.00845827	0	0	0	0	0	0	0	0	0	0
lysobacter	0	0.0317185	0	0	0	0	0	0	0	0	0	0
macrococcus	0	0	0	0	0	0	0	0.00215086	0	0	0	0.0155176
methylosinus	0	0.014802	0	0	0	0	0	0	0	0	0	0
myroides	0	0	0	0	0	0	0	0	0	0	0.0182721	0
neisseria	0	0.0063437	0	0	0.0161104	0	0	0	0	0.00182939	0	0.0022168
pantoea	0.0778882	0.0232602	0.0749567	0.0572219	0.0563864	0.0206316	0.437076	0.0236595	0.04103	0.0365878	0.0382053	0.0332521
paracoccus	0	0.0401768	0	0	0	0	0.0018442	0	0	0	0	0
parvimonas	0	0.0105728	0	0	0	0	0	0	0	0	0	0
porphyromonas	0	0.0740099	0	0	0	0	0	0	0	0	0	0
propionibacterium	0	0.0105728	0	0	0.00268507	0.00158705	0	0.00215086	0	0	0	0
pseudolabrys	0	0.0126874	0	0	0	0	0	0	0	0	0	0
pseudomonas	0.294712	0.723182	1.19672	0.352868	1.15458	60.3079	1.71142	15.6239	0.18952	0.27075	1.32058	0.197295
pseudoxanthomonas	0	0.0570933	0	0	0	0	0	0	0	0	0.0016611	0
rahnella	0.00210509	0	0.00258471	0	0.136938	0.00158705	0.0018442	0	0	0.00182939	0.0382053	0.0022168
ramlibacter	0	0.0105728	0	0	0	0	0	0	0	0	0	0
raoultella	0.00631526	0.0063437	0.0103389	0.0238424	0.0268507	0.0190446	1.36655	0.0365646	0.00586144	0.0182939	3.37868	0.175127
saccharibacter	0	0.0211457	0.00258471	0	0	0	0	0	0	0	0	0
serratia	0	0	0	0	0.0510163	0	0	0.00215086	0	0.00182939	0.0016611	0
shewanella	0.0210509	0.00422913	0.00775414	0.0166897	0.0134253	0.0111093	0.0110652	6.1106	0.0117229	0.0164645	0.0132888	0.0266016
sphingobacterium	0	0.0549787	0	0.00238424	0.00805521	0	0	0	0	0	0.0132888	0.00443361
staphylococcus	0	0.00845827	0	0	0	0	0	0	0	0	0	0.0022168
stenotrophomonas	0	0.00845827	0.00258471	0	0.0187955	0.0603079	0	0	0.00195381	0.00182939	0.0298998	0
streptococcus	0.812563	0.48635	0.728889	0.793954	0.692748	0.372957	3.83594	0.464586	72.5763	18.5427	1.25413	66.1827
vagococcus	0	0	0	0	0	0.00793525	0	0	0	0	0	0
variovorax	0	0.014802	0.00258471	0	0.00268507	0.00158705	0	0	0	0	0	0
wandonia	0	0.0105728	0	0	0	0	0	0	0	0	0	0
