# Supplementary material for: Zooming Into the Microbiota of Home-Made and Industrial Kefir Produced in Greece Using Classical Microbiological and Amplicon-Based Metagenomics Analyses
Source: Front Microbiol. 2021 Jan 28;12:621069. doi: 10.3389/fmicb.2021.621069 (PMC7876260; doi:10.3389/fmicb.2021.621069)
Supplement: Supplementary Table 3 — Relative abundance of yeast/fungal phyla identified in kefir grains, homemade, and industrial drinks (A). Relative abundance of yeast/fungal families identified in kefir grains, homemade, and industrial drinks (B). Relative abundance of yeasts/fungal genera identified in kefir grains, homemade, and industrial drinks (C). [file Table_3.XLSX]

## Sheet: Table S3A
Table S3A. Relative abundance of yeast/fungal phyla identified in kefir grains, homemade and industrial drinks
Yeasts/Fungi_Phylum	Kefir grains				Homemade drinks				Industrial drinks
	1G	6G	7G	8G	1D	6D	7D	8D	2	3	4	5
ascomycota	99.9253	99.4406	99.7673	99.7702	99.8973	99.3585	99.7767	99.5714	90.3376	87.9293	77.1783	99.8813
basidiomycota	0.0747245	0.559422	0.231308	0.229803	0.10268	0.641496	0.223259	0.428556	9.66095	11.9388	22.8217	0.118654
chytridiomycota	0	0	0	0	0	0	0	0	0	0.0527391	0	0
glomeromycota	0	0	0.00141042	0	0	0	0	0	0.00142639	0.0791087	0	0

## Sheet: Table S3B
Table S3B. Relative abundance of yeast/fungal families identified in kefir grains, homemade and industrial drinks
Yeasts/Fungi_Family	Kefir grains				Homemade drinks				Industrial drinks
	1G	6G	7G	8G	1D	6D	7D	8D	2	3	4	5
ascomycota	0	0	0	0	0	0	0	0	0	0	0	0.00231144
aspergillaceae	0.00515341	0.00802998	0.00564167	0.00444781	0.00927833	0.0366569	0.0152917	0.0280509	0.158329	1.29211	0.469582	0.0161801
cephalothecaceae	0	0.00802998	0.00423125	0.00444781	0.00123711	0.0183284	0.00305834	0.00311677	0.00713196	1.213	0	0.00231144
cladosporiaceae	0.00193253	0.0428266	0.0211563	0.0133434	0.00247422	0.0733138	0.0107042	0.0124671	0.0156903	1.14048	1.8018	0.00770481
coriolaceae	0.00386506	0.00267666	0.00141042	0.00444781	0.00247422	0.219941	0.00152917	0.00623354	1.47061	0.0131848	0.00347838	0.00231144
corticiaceae	0.0161044	0.187366	0.0366709	0.0415128	0.016701	0.109971	0.0412876	0.0374012	3.55314	0.929527	0.0243487	0.0184916
cystofilobasidiaceae	0.000644176	0.00267666	0.00564167	0.0014826	0.00247422	0.0183284	0.00458751	0.00311677	0.00285278	0	1.05047	0.000770481
debaryomycetaceae	0.0663502	0.262313	0.255286	0.203116	0.0977318	0.604839	0.2202	0.216615	1.28946	2.66992	42.4745	0.182604
didymellaceae	0.00193253	0.00802998	0.00423125	0.00444781	0.00247422	0	0.00152917	0.00311677	0.00855835	1.4701	0	0.00154096
dipodascaceae	0.0747245	2.81049	0.207331	0.198669	0.120618	48.1672	0.235492	0.307002	5.23628	17.4435	3.56186	3.58659
filobasidiales	0.000644176	0.0856531	0.0112833	0.0029652	0.00185567	0.0183284	0.00764584	0.00311677	0.00285278	1.25915	0	0.00847529
glomeraceae	0	0	0.00141042	0	0	0	0	0	0.00142639	0.0791087	0	0
helotiaceae	0.000644176	0	0.00141042	0	0	0.0183284	0.00152917	0	0.00142639	0.507614	0	0.000770481
herpotrichiellaceae	0	0.155246	0.00282083	0	0.00371133	0	0.0137625	0.00779192	0.00142639	0.560353	0.0208703	0.00616385
holtermanniales	0	0.0133833	0.0084625	0.0029652	0.000618555	0.0549853	0.00305834	0.00311677	0.00142639	0.00659239	1.0296	0.000770481
hygrophoraceae	0.00128835	0.00535332	0.00705209	0.00444781	0.00123711	0.0183284	0.00458751	0.00779192	0.0171167	0.0131848	0.73046	0.000770481
hypocreales	0	0	0	0	0	0	0	0.00155838	0	0	0	0.00770481
leucosporidiaceae	0	0	0	0.0014826	0	0	0	0.00935031	0	0	0	0
malasseziaceae	0.00386506	0.0187366	0.0112833	0.00741301	0.00432989	0.0183284	0.00458751	0.0140255	0.583394	0.461467	0.657414	0.0138687
marasmiaceae	0.000644176	0	0	0	0	0	0.00305834	0.00311677	0.00285278	0.593315	0	0
metschnikowiaceae	0.00322088	0.00535332	0.0084625	0.0029652	0.00247422	0.0183284	0.00611668	0.0155838	0.365156	5.59694	0.00347838	0.00385241
microbotryomycetes	0	0	0	0	0.00618555	0	0.00458751	0	0	0	0	0
nectriaceae	0.0257671	0.155246	0.0705209	0.0667171	0.0290721	0.128299	0.0489334	0.0919447	6.94938	1.09434	0.0278271	0.0308193
onygenaceae	0	0	0	0.0311346	0	0	0	0	0	0	0	0
orbiliaceae	0.000644176	0	0.00423125	0	0.000618555	0	0.00305834	0.00155838	0.00142639	0	0.379144	0.00154096
parmeliaceae	0.00257671	0.00267666	0.00141042	0.00593041	0.000618555	0.0183284	0.00305834	0.00623354	0.00142639	0.0131848	0.660893	0.00154096
pezizaceae	0	0	0	0	0	0	0	0	0	0	0.0173919	0
phaeosphaeriaceae	0	0	0	0	0	0	0	0.00155838	0.00142639	0	0	0.00154096
phaffomycetaceae	0.000644176	0.0347966	0	0.0014826	0.000618555	0	0	0	0	0.00659239	0	0
physciaceae	0.0173928	0.0455032	0.0197458	0.0385476	0.0173196	0.0366569	0.0198792	0.0218174	8.48417	0.0659239	0.0139135	0.0215735
pichiaceae	0.087608	0.412206	0.272211	0.323207	0.12866	0.494868	0.27525	0.305443	18.1551	4.94429	14.804	0.130211
plectosphaerellaceae	0	0	0.00141042	0	0	0.0183284	0.0107042	0	0	0	0	0
pleosporaceae	0.0167486	0	0	0	0.000618555	0.0183284	0.00152917	0.00155838	0	0	0	0.0177211
pleosporales	0	0	0	0	0	0	0	0.00155838	0	0	0	0.0107867
saccharomycetaceae	99.5497	95.3105	98.6911	98.6746	99.3963	49.1202	98.7155	98.2702	34.7825	49.5748	5.34279	95.7647
saccharomycetales	0.0373622	0.0829764	0.084625	0.0919213	0.0395875	0.458211	0.103983	0.129346	4.35477	0.118663	7.53418	0.0423765
saccharomycodaceae	0.0148161	0.0455032	0.050775	0.0459607	0.0241237	0.109971	0.0336417	0.0561019	4.35049	0.0593315	0.0243487	0.020803
sporidiobolales	0.00322088	0.00535332	0.0155146	0.0029652	0.005567	0.0183284	0.0107042	0.0374012	0.382273	0.00659239	1.08526	0.00539337
sporormiaceae	0.00322088	0.00802998	0.0197458	0.0118608	0.00309278	0	0.0168209	0.0374012	1.32226	0.0197772	0.00695676	0.00385241
synchytriaceae	0	0	0	0	0	0	0	0	0	0.0527391	0	0
trechisporaceae'	0	0	0	0	0.000618555	0	0	0.0155838	0	0	0	0
tremellaceae	0	0	0	0	0	0	0	0	0	0.0131848	0.00347838	0
tremellales	0.0444482	0.195396	0.13399	0.157156	0.0599999	0.164956	0.134567	0.264925	3.64158	8.64263	18.1085	0.0647204
trichocomaceae	0	0	0	0	0	0	0	0	0	0.0857011	0	0
tricholomataceae	0	0.0428266	0	0.0014826	0	0	0	0.0233758	0.00142639	0	0	0.000770481
trichomeriaceae	0	0	0	0	0	0	0	0.0124671	0.00142639	0	0	0
ustilaginaceae	0	0	0	0.0014826	0	0	0.00152917	0	0.00142639	0	0.1287	0
wallemiales	0	0	0	0	0.000618555	0	0.00152917	0	0	0	0	0.00231144
xylariaceae	0.0148161	0.0428266	0.0409021	0.0474433	0.016701	0.0183284	0.0367001	0.0389596	4.84973	0.0527391	0.0347838	0.0161801

## Sheet: Table S3C
Table S3C. Relative abundance of yeasts/fungal genera identified in kefir grains, homemade and industrial drinks
Yeasts/Fungi_Genus	Kefir grains				Homemade drinks				Industrial drinks
	1G	6G	7G	8G	1D	6D	7D	8D	2	3	4	5
acremonium	0	0	0	0	0	0	0	0	0	0	0	0.00231144
alternaria	0.0167486	0	0	0	0.000618555	0.0183284	0.00152917	0.00155838	0	0	0	0.0177211
amauroascus	0	0	0	0.0311346	0	0	0	0	0	0	0	0
ascotricha	0	0	0	0	0	0	0	0	0	0	0.0173919	0
aspergillus	0.000644176	0.00267666	0.00282083	0.0014826	0.00247422	0	0.00152917	0.00155838	0.146918	0.112071	0	0.0107867
asterotremella	0	0	0	0	0	0	0	0	0	0.0131848	0.00347838	0
baeospora	0	0.00267666	0	0	0	0	0	0.0233758	0	0	0	0.000770481
candida	0.0373622	0.0829764	0.0860355	0.100817	0.0408247	0.458211	0.105513	0.129346	4.35477	0.962489	7.53765	0.0446879
cladosporium	0.00193253	0.0428266	0.0211563	0.0133434	0.00247422	0.0733138	0.0107042	0.0124671	0.0156903	1.14048	1.8018	0.00770481
claussenomyces	0.000644176	0	0.00141042	0	0	0.0183284	0.00152917	0	0.00142639	0.507614	0	0.000770481
clavispora	0.000644176	0.00267666	0.00423125	0.0029652	0.00185567	0.0183284	0.00458751	0.00779192	0.362303	0.00659239	0	0
clitocybe	0	0.0401499	0	0.0014826	0	0	0	0	0.00142639	0	0	0
cryptococcus	0.0148161	0.16863	0.0705209	0.0711649	0.0241237	0.164956	0.0718709	0.113762	0.065614	5.51124	10.8873	0.0308193
cyberlindnera	0.000644176	0.0347966	0	0.0014826	0.000618555	0	0	0	0	0.00659239	0	0
dactylellina	0.000644176	0	0.00423125	0	0.000618555	0	0.00305834	0.00155838	0.00142639	0	0.379144	0.00154096
debaryomyces	0.0663502	0.262313	0.253875	0.194221	0.0964946	0.604839	0.218671	0.216615	1.28946	1.82609	42.471	0.180293
dictyosporium	0	0	0	0	0	0	0	0.00155838	0	0	0	0.0107867
dipodascus	0	0.00535332	0.00564167	0.00593041	0.00432989	0	0.00152917	0	0.0542029	0.30325	0.45219	0.00385241
eurotium	0.00193253	0.00267666	0.00141042	0	0.00123711	0.0183284	0.00152917	0.0249342	0.00855835	0.982266	0	0.00154096
exophiala	0	0.155246	0.00282083	0	0.00371133	0	0.0137625	0.00779192	0.00142639	0.560353	0.0208703	0.00616385
fomitopsis	0.00386506	0.00267666	0.00141042	0.00444781	0.00247422	0	0.00152917	0.00623354	1.47061	0.0131848	0.00347838	0.00231144
funneliformis	0	0	0.00141042	0	0	0	0	0	0.00142639	0.0791087	0	0
fusarium	0.0257671	0.155246	0.0691104	0.0667171	0.0290721	0.128299	0.0489334	0.0794776	6.94225	1.09434	0.0278271	0.0308193
galactomyces	0.0599084	0.214133	0.156556	0.143812	0.0952575	0.494868	0.189617	0.235316	5.1564	16.659	3.04358	3.56039
guehomyces	0.000644176	0.00267666	0.00564167	0.0014826	0.00247422	0.0183284	0.00458751	0.00311677	0.00285278	0	1.05047	0.000770481
hanseniaspora	0.0148161	0.0455032	0.050775	0.0459607	0.0241237	0.109971	0.0336417	0.0561019	4.35049	0.0593315	0.0243487	0.020803
holtermanniella	0	0.0133833	0.0084625	0.0029652	0.000618555	0.0549853	0.00305834	0.00311677	0.00142639	0.00659239	1.0296	0.000770481
hygrophorus	0.00128835	0.00535332	0.00705209	0.00444781	0.00123711	0.0183284	0.00458751	0.00779192	0.0171167	0.0131848	0.73046	0.000770481
hyphodontia	0	0	0	0.0014826	0	0	0.00152917	0	0.00427917	0.454875	0	0.000770481
kazachstania	87.4025	3.69111	3.44847	3.23207	43.7405	5.46188	3.96666	3.74012	1.29516	2.58422	1.86441	1.05017
kluyveromyces	11.1178	3.63223	3.46681	3.32696	49.5766	5.62683	3.76787	3.64662	27.9002	44.9865	2.27138	93.5719
knufia	0	0	0	0	0	0	0	0.0124671	0.00142639	0	0	0
kodamaea	0.00257671	0.00267666	0.00423125	0	0.000618555	0	0.00152917	0.00779192	0.00285278	5.59035	0.00347838	0.00385241
malassezia	0.00386506	0.0187366	0.0112833	0.00741301	0.00432989	0.0183284	0.00458751	0.0140255	0.583394	0.461467	0.657414	0.0138687
marasmius	0.000644176	0	0	0	0	0	0.00305834	0.00311677	0.00285278	0.593315	0	0
mastigobasidium	0	0	0	0.0014826	0	0	0	0.00935031	0	0	0	0
myrothecium	0	0	0	0	0	0	0	0.00155838	0	0	0	0.00770481
nakazawaea	0.0496016	0.273019	0.150915	0.17643	0.0736081	0.201613	0.154446	0.180773	13.3082	2.23482	0.125222	0.0570156
nectria	0	0	0.00141042	0	0	0	0	0.0124671	0.00713196	0	0	0
oxyporus	0	0	0	0	0	0.219941	0	0	0	0	0	0
parmelia	0.00257671	0.00267666	0.00141042	0.00593041	0.000618555	0.0183284	0.00305834	0.00623354	0.00142639	0.0131848	0.660893	0.00154096
penicillium	0	0.00267666	0.00141042	0.0029652	0.00309278	0.0183284	0.0122334	0.00155838	0.00285278	0.197772	0.469582	0.00385241
peziza	0	0	0	0	0	0	0	0	0	0	0.0173919	0
phaeophyscia	0	0	0	0	0	0	0	0	0.00998474	0.0197772	0	0
phaeosphaeria	0	0	0	0	0	0	0	0.00155838	0.00142639	0	0	0.00154096
phialemonium	0	0.00802998	0.00423125	0.00444781	0.00123711	0.0183284	0.00305834	0.00311677	0.00713196	1.213	0	0.00231144
phialosimplex	0.00257671	0	0	0	0.00247422	0	0	0	0	0	0	0
phoma	0.00193253	0.00802998	0.00423125	0.00444781	0.00247422	0	0.00152917	0.00311677	0.00855835	1.4701	0	0.00154096
physcia	0.0173928	0.0455032	0.0197458	0.0385476	0.0173196	0.0366569	0.0198792	0.0218174	8.47419	0.0461467	0.0139135	0.0215735
pichia	0.0380064	0.139186	0.121296	0.146778	0.0550514	0.293255	0.120804	0.124671	4.84688	2.70947	14.6788	0.0731957
preussia	0.00322088	0.00802998	0.0197458	0.0118608	0.00309278	0	0.0168209	0.0374012	1.32226	0.0197772	0.00695676	0.00385241
rhodotorula	0	0	0	0	0.00618555	0	0.00458751	0.00779192	0	0	0	0
saccharomyces	1.02875	87.9872	91.7759	92.1126	6.07793	38.0315	90.9794	90.8819	5.58717	2.00409	1.207	1.00471
sistotrema	0.0161044	0.187366	0.0366709	0.0400302	0.016701	0.109971	0.0397584	0.0374012	3.54886	0.474652	0.0243487	0.0177211
sporobolomyces	0.00322088	0.00535332	0.0155146	0.0029652	0.005567	0.0183284	0.0107042	0.0296093	0.382273	0.00659239	1.08526	0.00539337
synchytrium	0	0	0	0	0	0	0	0	0	0.0527391	0	0
talaromyces	0	0	0	0	0	0	0	0	0	0.0857011	0	0
torulaspora	0.000644176	0	0	0.0029652	0.00123711	0	0.00152917	0.00155838	0	0	0	0.137916
trechispora	0	0	0	0	0.000618555	0	0	0.0155838	0	0	0	0
trichosporon	0.0302763	0.11242	0.0747521	0.0889561	0.0377319	0.0183284	0.0703418	0.15428	3.57882	4.39053	7.22112	0.0423765
ustilago	0	0	0	0.0014826	0	0	0.00152917	0	0.00142639	0	0.1287	0
verticillium	0	0	0.00141042	0	0	0.0183284	0.0107042	0	0	0	0	0
wallemia	0	0	0	0	0.000618555	0	0.00152917	0	0	0	0	0.00231144
xylaria	0.0148161	0.0428266	0.0409021	0.0474433	0.016701	0.0183284	0.0367001	0.0389596	4.84973	0.0527391	0.0173919	0.0161801
yarrowia	0.0148161	2.59101	0.0451334	0.0489259	0.0210309	47.6723	0.0443459	0.0716857	0.025675	0.481245	0.0660893	0.022344
